# Supplementary material for: TERTmonitor Efficacy and Performance in Detecting Mutations by Droplet Digital PCR
Source: Genes (Basel). 2024 Oct 31;15(11):1424. doi: 10.3390/genes15111424 (PMC11594489; doi:10.3390/genes15111424)
Supplement: Supplementary file 1 [file genes-15-01424-s001.zip]

Archive with 1 entries (1 files):
- genes-3281281-supplementary.pdf
